# Supplementary material for: Plant Biosensors Analysis for Monitoring Nectarine Water Status
Source: Biosensors (Basel). 2024 Nov 30;14(12):583. doi: 10.3390/bios14120583 (PMC11674555; doi:10.3390/bios14120583)
Supplement: Supplementary file 1 [file biosensors-14-00583-s001.zip]

Archive with 1 entries (1 files):
- biosensors-3273192-supplementary.pdf
